# Supplementary material for: In-Situ Measurement of Gas Permeability for Membranes in Water Electrolysis
Source: Membranes (Basel). 2025 May 13;15(5):147. doi: 10.3390/membranes15050147 (PMC12113548; doi:10.3390/membranes15050147)
Supplement: Supplementary file 1 [file membranes-15-00147-s001.zip]

Archive with 1 entries (1 files):
- membranes-3567823-supplementary.pdf
